# Supplementary material for: Preparation and Release of pH-Sensitive β-Cyclodextrin Derivative Micelles Loaded with Paclitaxel
Source: Polymers (Basel). 2022 Jun 18;14(12):2482. doi: 10.3390/polym14122482 (PMC9227914; doi:10.3390/polym14122482)
Supplement: Supplementary file 1 [file polymers-14-02482-s001.zip]

Archive with 1 entries (1 files):
- polymers-1750314-supplementary.pdf
